# Supplementary material for: Microengineering Design for Advanced W-Based Bulk Materials with Improved Properties
Source: Nanomaterials (Basel). 2023 Mar 11;13(6):1012. doi: 10.3390/nano13061012 (PMC10056536; doi:10.3390/nano13061012)
Supplement: Supplementary file 1 [file nanomaterials-13-01012-s001.zip]

Archive with 1 entries (1 files):
- nanomaterials-2223611-supplementary.pdf
